# Supplementary material for: Glutathione Involvement in Potato Response to French Marigold Volatile Organic Compounds
Source: Antioxidants (Basel). 2024 Dec 19;13(12):1565. doi: 10.3390/antiox13121565 (PMC11673417; doi:10.3390/antiox13121565)
Supplement: Supplementary file 1 [file antioxidants-13-01565-s001.zip]

Archive with 1 entries (1 files):
- antioxidants-3256885-supplementary.pdf
